# Supplementary material for: Direct-Writable and Thermally One-Step Curable “Water-Stained” Epoxy Composite Inks
Source: Polymers (Basel). 2022 Oct 6;14(19):4191. doi: 10.3390/polym14194191 (PMC9573494; doi:10.3390/polym14194191)
Supplement: Supplementary file 1 [file polymers-14-04191-s001.zip]

Archive with 1 entries (1 files):
- polymers-1938992-supplementary.pdf
